# Supplementary material for: Di-Tyrosine Crosslinking and NOX4 Expression as Oxidative Pathological Markers in the Lungs of Patients with Idiopathic Pulmonary Fibrosis
Source: Antioxidants (Basel). 2021 Nov 18;10(11):1833. doi: 10.3390/antiox10111833 (PMC8615037; doi:10.3390/antiox10111833)
Supplement: Supplementary file 1 [file antioxidants-10-01833-s001.zip]

Archive with 1 entries (1 files):
- antioxidants-1446701-supplementary.pdf
